# Supplementary material for: Multi-Omics and Functional Validation Identify a Quercetin-SLC15A2 Axis That Mediates the Anti-Fibrotic Effect of Shen-Kang Recipe in Diabetic Kidney Disease
Source: Int J Mol Sci. 2026 Apr 5;27(7):3291. doi: 10.3390/ijms27073291 (PMC13072949; doi:10.3390/ijms27073291)
Supplement: Supplementary file 1 [file ijms-27-03291-s001.zip]

Archive with 1 entries (1 files):
- ijms-4198677-supplementary.pdf
